# Supplementary material for: Vaccination with Tozimameran Induces T-Cell Activation, but Not Senescent or Exhaustive Alterations, in Kidney Transplant Recipients
Source: Vaccines (Basel). 2024 Aug 2;12(8):877. doi: 10.3390/vaccines12080877 (PMC11360383; doi:10.3390/vaccines12080877)
Supplement: Supplementary file 1 [file vaccines-12-00877-s001.zip]

Archive with 1 entries (1 files):
- vaccines-3047954-supplementary.pdf
